# Supplementary material for: Loss-of-function variants in SAXO6, encoding a microtubule inner protein of photoreceptor cilia, cause a late-onset retinal dystrophy
Source: Am J Hum Genet. 2026 Feb 24;113(3):582–99. doi: 10.1016/j.ajhg.2026.02.001 (PMC13087473; doi:10.1016/j.ajhg.2026.02.001)
Supplement: Table S1. Primers and antibodies used in this study [file mmc2.xlsx]

## Sheet: Table S1
Table S1. Primers and antibodies used in this study
Forward Primer (5'->3')	Reverse Primer (5'->3')	Target sequence
tgcgagtctctattggtccc	gtctcgcaccatctgactct	SAXO6 Exon 1
gcttaaatgcacagtctgatga	cacaaagaatatctcacccagca	SAXO6 Exon 7
tctcacgtacatccaacttctc	ctgagcaaggcaatatctatgga	SAXO6 Exon 9
gccacaattccattcgacta	tggtccctggctgtatttgt	SAXO6 Exon 7
gcattcttagactttgtacctatcagc	tccccacatagatgttgcat	SAXO6 Exon 12
Primary Antibody	Company	Dilutions
anti-MDM1 (for SAXO6; C-terminal – aa 365-714)	ProteinTech Group Cat# 17575-1-AP	5ug for iU-ExM and ImmunogoldEM; 1:500 for IF
anti-MDM1 (for SAXO6; N-terminal – aa 136-236)	ThermoFisher Cat# PA5-59164	5ug for iU-ExM and ImmunogoldEM; 1:500 for IF
anti-centrin	Millipore Cat# 04-1624	1:100 for IF
anti-Rho-C-1D4	Millipore Cat# MAB5356	1:1000 for IF
anti-β-tubulin	Biolegend Cat# 801202	1:2000 for IF; 5ug for iU-ExM
anti-βIII-Tubulin (TUJ1)	Covance Cat# MRB-435p	1:250 for IF; 5 μg for iU-ExM
anti-acetylated Tubulin	Sigma Cat# T6793, 6-11-B	1:2000 for IF; 5 μg for iU-ExM
anti-alpha tubulin	Sigma Cat# T5168-B512	1:250 for iU-ExM
anti-POC5	Bethyl Labs Cat# A303-341A	5ug for iU-ExM
Secondary Antibody	Company	Dilutions
PNA-rhodamine	Vector Laboratories Cat# RL-1072	1:1000 for IF
anti-Phalloidin Alexa Fluor® 546	ThermoFisher Cat# A22283	1:500 for IF
anti-acetylated alpha Tubulin Alexa Fluor® 647	Abcam Cat# ab218591	1:50 for IF
DAPI (4',6-Diamidino-2-Phenylindole, Dihydrochloride)	Thermo Fisher Scientific Cat# D1306	1:5000 for IF; 1:50 for iU-ExM
NHS-ester ATTO-647N	Sigma Cat#18373	20ug/mL for iUExM
F(ab’)2-goat anti-mouse IgG Alexa Fluor® 555	Thermo Fisher Scientific Cat# A21425	1:1000 for IF, 10ug for iU-ExM
F(ab’)2-goat anti-rabbit IgG Alexa Fluor® 488	Thermo Fisher Scientific Cat# A11070	1:1000 for IF, 10ug for iU-ExM
Goat anti-guinea pig IgG (H+L) CF 568	Sigma Cat# SAB4600080	10ug for iU-ExM
Nanogold-Fab’ goat anti-rabbit	Nanoprobes Cat# 2004	15ul were used for ImmunoGoldEM
