# Supplementary material for: Loss-of-function variants in SAXO6, encoding a microtubule inner protein of photoreceptor cilia, cause a late-onset retinal dystrophy
Source: Am J Hum Genet. 2026 Feb 24;113(3):582–99. doi: 10.1016/j.ajhg.2026.02.001 (PMC13087473; doi:10.1016/j.ajhg.2026.02.001)
Supplement: Table S2. Clinical assessment of affected individuals [file mmc3.xlsx]

## Sheet: Table S2
Table S2. Clinical assessment of affected Individuals
General information					Clinical Symptoms														Genotype
Family ID	Affected Individual ID	Referring Center	Sex	Ethnicity	Age at examination	Age of onset	Initial symptom	IRD Class	Refraction (DS/DC x axis)	BCVA RE/LE	Visual Field (age)	Fundus features and imaging (age)	ffERG (age)	Other ocular findings (age)	Non-ocular symptoms (age of onset)
															Metabolic	Liver	Hearing	Other	Variant (ID)	Variant
Family I	S2	Czech Republic (Prague) CZ738	M	Czech	63	43	Decreased visual acuity	Cone-Rod Dystrophy	RE -1.0 DS LE -1.5 DS	0.05/0.05	Static perimetry (BE): diffuse decrease of sensitivity with absolute scotomas in the central visual field irregularly extending to the periphery (63)	Diffuse chorioretinal atrophy, Bruch membrane folds (63)	Not performed	ND	Obesity (BMI 40) Hypertension (40 yrs) Dyslipidemia (66 yrs)	not provided*	ND	Bipolar Disorder (62 yrs)	V1 V2	C.2T>C p.(Met1?) c.1038del p.(Glu348AsnfsTer23)
	S1	Czech Republic (Prague) CZ737	F	Czech	68	40	Light sensitivity followed by decrease of visual acuity and colour vision impairment	Cone-Rod Dystrophy	RE-3.0 DS LE -2.5 DS	0.2/0.16	Static perimetry (BE): annular scotoma with central preserved window (68)	Very mild fundus changes with RPE irregularities, pathology is apparent predominantly on SD-OCTand FAF (68).	Not performed	ND	Obesity (BMI 37) Hypertension (66 yrs) Diabetes Type II (<58 yrs)	not provided*	ND	ND	V1 V2	C.2T>C p.(Met1?) c.1038del p.(Glu348AsnfsTer23)
Family II	S3	Hungary (Budapest) HNG0070	M	Hungarian	60	45	Night blindness	RP	RE +0.5/-1.0x133 LE +1.0/-0.25x121 pseudophakic BE.	0.32/0.4	Goldmann VF (BE): concentric narrowing (V4e target 20° RE and 40° LE, III4e target 10° RE and 15° LE), no peripheral residual islands BE (60yr)	Bone spicule pigment deposits in the mid-periphery (60yr) and RPE rarification. OCT (BE): well-preserved foveal structure and EZ line, but outside the fovea thinning of the OS and RPE (60yr)	Extinguished rod and cone responses (60yr)	Cataract surgery OU at age 45 ys. mfERG: no reproducible responses. Microperimetry: OU markedly decreased average threshold, central responses reduced, towards periphery no responses	Hypertension (45 yrs) Diabetes Type II (45 yrs)	not provided*	ND	ND	V3	c.1240A>T p.(Lys414Ter)
Family III	S4	Israel (Tel Aviv) TB356/R746	F	North African Jewish (Algeria)	55	50	Night blindness	atypical RP	RE +1.00 LE +1.00	1.3/0.6	Goldman – remaining central island	Bone spicule pigment deposits in the mid-peripher, waxy pallor of optic disc. OCT (BE): Photoreceptor island in the fovea. RE –epiretinal membrane	ERG: Extinguished rod and residual cone response (55 yrs) EOG: reduced Arden ratio (110%)	RE Amblyopia LE Diabetic macular edema, treated with anti-VEGF	Diabetes Type II (40 yrs) normal BMI Hypertension (55 yrs) Hyperlipidemia (55 yrs)	not provided*	hearing loss (since 50 yrs) no audiogram available	ND	V4	c.868A>T p.(Lys290Ter)
Family IV	S5	United Kingdom (London) GC31592	F	Asian Indian	51	38	Night blindness and reduced visual field	RP	RE -1.00/+0.75x2° LE -1.00/+0.75 x 3°	0.25/0.20	Not performed	Right asteroid hyalosis. Bilateral retinal vessel attenuation and mid peripheral pigment spicules. Left eye scattered PRP scars. Autofluorescence imaging shows hypoautofluorescence largely confined to the posterior pole with some mottled hypoautofluorescent changes nasally in both eyes, and mild hyperautofluorescence at the macula with a subtle hyperautofluorescent ring. OCT scans show disruption…	Severe rod cone dystrophy with marked macular involvement bilaterally (42yr)	Left eye PRP	Diabetes Type II (38 yrs) No info on BMI	Liver Cirrhosis	ND	arthritis, gout, cobalamin deficiency, anemia	V5	c. 1048C>T p.(Arg350Ter)
Family V	S6	United Kingdom (London) GC30936	M	Jamaican	72	67	Global deterioration of vision	RP	RE +1.00/-2.50x100° LE +1.00 SE	LP/LP	Not performed	Disc pallor, retinal vessel attenuation, retinal pigment spicules with sparing only of the far temporal peripheral retina, retinal atrophy in the peripapillary and perivascular region. A subtle hyperautofluorescent ring is noted at the macula in BE along with a margin of hyperautofluorescence just within the arcades. OCT scans show generalised outer retinal disruotion with no macula oedema	Not performed	ND	Diabetes Type II Hypertension Ischemic heart disease No info on BMI (ages NA)	None	late-onset hearing loss (71 yrs) no audiogram available	cobalamin deficiency, anemia, MGUS	V6	c.1750-1G>C p.?
Abbreviations: RE= right eye; LE= left eye; BE= both eyes; BCVA= best-corrected visual acuity; VF= visual field; ERG= electroretinography; RP= retinitis pigmentosa; OCT= optical coherence tomography; ERM= epiretinal membrane; LP= Light Perception; SHRM= subfoveal hyperreflective material; FA= fluorescein angiography; FAF= fundus autofluorescence; RPE= retinal pigment epithelium; EZ= ellipsoid zon…
