# Supplementary material for: Loss-of-function variants in SAXO6, encoding a microtubule inner protein of photoreceptor cilia, cause a late-onset retinal dystrophy
Source: Am J Hum Genet. 2026 Feb 24;113(3):582–99. doi: 10.1016/j.ajhg.2026.02.001 (PMC13087473; doi:10.1016/j.ajhg.2026.02.001)
Supplement: Table S3. Variants of affected individuals [file mmc4.xlsx]

## Sheet: Table S3
Table S3. Variants of affected individuals
Variant ID	HGVS_Genomic_GRCh37	HGVS_Genomic_GRCh38	HGVS_transcript	HGVS_Predicted_Protein	Variant type	ACMG classification	Homozgyotes gnomAD v2.1	AF gnomAD v2.1 ALL	AF gnomAD v2.1 NFE	Homozgyotes gnomAD v4.1	AF gnomAD v4.1 ALL	AF gnomAD v4.1 NFE	dbscSNV-ADA	dbscSNV-RF	MaxEntScan	SpliceAI
V1	NC_000012.11:g.68726024A>G	NC_000012.12:g.68332244A>G	NM_001354969.2:c.2T>C	NP_001341898.1:p.(Met1?)	startloss	Pathogenic (PVS1, PM2_sup, PP1_mod)	0	0	0	0	0	0	.	.	NA	NA
V2	NC_000012.11:g.68710032del	NC_000012.12:g.68316252del	NM_001354969.2:c.1038del	NP_001341898.1:p.(Glu348AsnfsTer23)	frameshift deletion	Pathogenic (PVS1, PM2_sup, PP1_mod)	0	0	0	0	1.24e-06	1.696e-06	.	.	NA	NA
V3	NC_000012.11:g.68709017T>A	NC_000012.12:g.68315237T>A	NM_001354969.2:c.1240A>T	NP_001341898.1:p.(Lys414Ter)	stopgain	Likely pathogenic (PVS1, PM2_sup)	0	0	0	0	0	0	.	.	NA	Acceptor gain (0.20) at position -16
V4	NC_000012.11:g.68715342T>A	NC_000012.12:g.68321562T>A	NM_001354969.2:c.868A>T	NP_001341898.1:p.(Lys290Ter)	stopgain	Likely pathogenic (PVS1, PM2_sup)	0	2.391e-05	1.761e-05	0	8.058e-06	2.543e-06	.	.	NA	NA
V5	NC_000012.11:g.68710021G>A	NC_000012.12:g.68316241G>A	NM_001354969.2:c.1048C>T	NP_001341898.1:p.(Arg350Ter)	stopgain	Likely pathogenic (PVS1, PM2_sup)	0	1.199e-05	1.767e-05	1	1.24e-05	1.272e-05	.	.	NA	Acceptor loss (-0.27) at position +12
V6	NC_000012.11:g.68696653C>G	NC_000012.12:g.68302873C>G	NM_001354969.2:c.1750-1G>C	NP_001341898.1:p.?	canonical splicing	Likely pathogenic (PVS1, PM2_sup)	0	0	0	0	0	0	1	0.75	Disruption of 3' site in - strand, score from 8.88 to 0.82	Acceptor loss (-0.96) at position -9 and donor loss (-0.61) at position -43
